# Supplementary material for: Shape Matters: Plant Architecture Affects Chemical Uniformity in Large-Size Medical Cannabis Plants
Source: Plants (Basel). 2021 Sep 3;10(9):1834. doi: 10.3390/plants10091834 (PMC8468686; doi:10.3390/plants10091834)
Supplement: Supplementary file 1 [file plants-10-01834-s001.zip]

Archive with 1 entries (1 files):
- plants-1293912-supplementary.pdf
